# Supplementary material for: A case report of a novel HIST1H1E mutation and a review of the bibliography to evaluate the genotype–phenotype correlations
Source: Mol Genet Genomic Med. 2023 Aug 21;11(12):e2273. doi: 10.1002/mgg3.2273 (PMC10724515; doi:10.1002/mgg3.2273)
Supplement: Supplementary file 1 — Table S1 [file MGG3-11-e2273-s001.xlsx]

## Sheet: Supplementary Table 1
Supplementary Table 1. Detailed Genotype and Phenotype Correlations for HIST1H1E.
Patient Index	P1	P2	P3	P4	P5	P6	P7	P8	P9	P10	P11	P12	P13	P14	P15	P16	P17	P18	P19	P20	P21	P22	P23	P24	P25	P26	P27	P28	P29	P30	P31	P32	P33	P34	P35	P36	P37	P38	P39	P40	P41	P42	P43	P44	P45	P46	P47	P48	P49
PubmedID	Our patients	31447100	31447100	31447100	31447100	31447100	31447100	31447100	31447100	31447100	31447100	31447100	31447100	31447100	29704315	29383847	28475857	28475857	28475857	28475857	28475857	31400068	31400068	31400068	31400068	31400068	31400068	31400068	31400068	31400068	31400068	31400068	31400068	31400068	31400068	31400068	31400068	31400068	31400068	31400068	31400068	31400068	31400068	31400068	31400068	35154720	35156329	35156329	31400068
Patient ID	BL20200528	Subject 1	Subject 2	Subject 3	Subject 4	Subject 5	Subject 6	Subject 7	Subject 8	Subject 9	Subject 10	Subject 11	Subject 12	Subject 13	Subject 14	Subject 15	Subject 16	Subject 17	Subject 18	Subject 19	Subject 20	Patient 1/286887	Patient 2/282507	Patient 3	Patient 4	Patient 8	Patient 9	Patient 10	Patient 11	Patient 12	Patient 13	Patient 14	Patient 15/277757	Patient 16	Patient 17	Patient 18	Patient 19	Patient 20	Patient 21	Patient 23	Patient 24/287665	Patient 27	Patient 28	Patient 29	Patient 30	Patient	patient1	patient2	Patient 5
Gender	Male	Male	Female	Male	Female	Female	Female	Male	Male	Female	Male	Female	Male	Female	Male	Female	Female	Male	Female	Female	Male	Male	Female	Female	Male	Male	Female	Female	Female	Male	Female	Male	Male	Female	Female	Female	Male	Male	Female	Male	Female	Female	Female	Female	Male	Male	Male	Female	Male
Country, ethnicity information	China	Caucasian	Caucasian	Caucasian	Caucasian	Caucasian	African american	Caucasian	Asian	Caucasian	Caucasian	Caucasian	Caucasian	Caucasian	Caucasian	Asian	Caucasian	Caucasian	Na	Na	Caucasian	Na	Na	Na	Na	Na	Na	Na	Na	Na	Na	Na	Na	Na	Na	Na	Na	Na	Na	Na	Na	Na	Na	Na	Na	Caucasian	China	China	Na
HIST1H1E allele (NM_005321.2)	c.416_419dupAGAA:p.Ala141GlufsTer56	c.441dupC:p.Lys148Glnfs*48	c.464dupC:p.Lys157Glufs*39	c.425_431delinsAGGGGGTT:p.Thr142Lysfs*54	c.414dupC:p.Lys139Glnfs*57	c.441dupC:p.Lys148Glnfs*48	c.414dupC:p.Lys139Glnfs*57	c.447dupG:p.Ser150Glufs*46	c.430dupG:p.Ala144Glyfs*52	c.425delinsAG:p.Thr142Lysfs*54	c.441dupC:p.Lys148Glnfs*48	c.441dupC:p.Lys148Glnfs*48	c.408dupG:p.Lys137Glufs*59	c.430dupG:p.A144Gfs*52	c.435dupC:p.Thr146Hisfs*50	c.433dup:p.Ala145Glyfs*51	c.430dupG:p.Ala144Glyfs*52	c.441dupC:p.Lys148Glnfs*48	c.441dupC:p.Lys148Glnfs*48	c.436_458del23:p.Thr146Aspfs*42	c.430dupG:p.Ala144Glyfs*52	c.360_361insA:p.Ala123Glyfs*73	c.406_407insT:p.Lys136Ilefs*60	c.407dupA:p.Lys137Glufs*59	c.416dupA:p.Lys140Glufs*56	c.430dupG:p.Ala144Glyfs*52	c.430dupG:p.Ala144Glyfs*52	c.430dupG:p.Ala144Glyfs*52	c.430dupG:p.Ala144Glyfs*52	c.430dupG:p.Ala144Glyfs*52	c.430dupG:p.Ala144Glyfs*52	c.430dupG:p.Ala144Glyfs*52	c.430dupG:p.Ala144Glyfs*52	c.430dupG:p.Ala144Glyfs*52	c.430dupG:p.Ala144Glyfs*52	c.431dupC:p.Ala145Glyfs*51	c.433dupG:p.Ala145Glyfs*51	c.435dupC:p.Thr146Hisfs*50	c.435dupC:p.Thr146Hisfs*50	c.436_458del23:p.Thr146Aspfs*42	c.437_438del:p.Pro147Glnfs*48	c.441dupC:p.Lys148Glnfs*48	c.441dupC:p.Lys148Glnfs*48	c.444_466del23:p.Lys149Glufs*39	c.454_455insT:p.Lys152Ilefs*44	c.505_506insT:p. Lys169IlefsTer27	c.368dup:p.G124Rfs*72	c.368dup:p.G124Rfs*72	c.425_431del7ins8:p.Thr142Lysfs*54
Mutation Detection Method(s)	WES	WES	WES	WES	WES	WES	WES	WES	WES	WES	WES	WES	WES	WES	WES	WES	WES	WES	WES	WES	WES	WES	WES	WES	WES	WES	WES	WES	WES	WES	WES	WES	WES	WES	WES	WES	WES	WES	WES	WES	WES	WES	WES	WES	WES	WES	WES	WES	WES
Mutation inheritance	De novo	De novo	De novo	De novo	De novo	De novo	Na	De novo	Na	Na	De novo	De novo	De novo	De novo	De novo	De novo	De novo	De novo	Na	De novo	De novo	De novo	De novo	De novo	De novo	De novo	De novo	De novo	De novo	Na	De novo	Na	De novo	Na	Na	De novo	De novo	Na	De novo	De novo	De novo	Na	De novo	De novo	De novo	De novo	MI	Na	De novo
Age at last examination (y)	4y	49y	4y 6m	30y 9m	14m	12y	3y	11y 11m	4y 9m	2y	1y 7m	6y	4y	17m	10y	21y	13y	15y 6m	4y 3m	1y 10m	8y 6m	15y 2m	Na	2y 3m	19y	1y 9m	7y	2y	1y 2m	10y 5m	18y	8m	7y 7m	1y 4m	5y 1m	8m	9m	9y	3y	3y 4m	6y 1m	Na	12y	1y 5m	3y 6m	6m	4y 4m	Na	30y
Neonatal
Delivery - weeks gestation	33w+2d	Na	40w	38w	38w	41w	39w	34w	At term	At term	39w	40+2w	39w	39w	38w	36w	At term	41w	At term	37w	41w	Na	Na	Na	Na	Na	Na	Na	Na	Na	Na	Na	Na	Na	Na	Na	Na	Na	Na	Na	Na	Na	Na	Na	Na	35w+4d	At term	Na	Na
Pregnancy	Early delivery. Infant poorly cries at birth. Infant gets pneumonia.	Uneventful	Late hyperemesis	Decreased fetal movement	Wide ventricles seen on ultrasound	Uneventful, amniocentesis was performed	Uneventful	Ultrasound diagnosis of macrocephaly (32 weeks)	Na	Na	Uneventful	Uneventful	Uneventful	Uneventful	Early delivery (maternal car accident at 38 weeks)	Na	Na	Uneventful	Na	Uneventful	Complicated by exposure to chicken pox	Na	Na	Na	Na	Na	Na	Na	Na	Na	Na	Na	Na	Na	Na	Na	Na	Na	Na	Na	Na	Na	Na	Na	Na	maternal preeclampsia	Na	Na	Na
Other neonatal problems	Na	Na	N	Fetal heart decelerations. Apgar 4 and 6, cyanosis at birth, intubation for ventilation (NICU)	Primary cesarean (1st pregnancy breech position)	N	Congenital hypotonia, feeding difficulties, FTT	3 weeks in NICU	Na	Na	N	Apgar 6-9-9, insufflation breaths and PEEP. Ventilatory assistance 4 days after birth	N	Primary cesarean (1st pregnancy breech position)	2 weeks in NICU, jaundice, micrognathia increased muscle tone and feeding difficulties	Na	Congenital hypotonia	Congenital hypotonia, feeding difficulties	Congenital hypotonia, feeding difficulties	Hypoglycemia and increased muscle tone	Talipes equinovarus, delayed visual maturation	Na	Na	Na	Na	Na	Na	Na	Na	Na	Na	Na	Na	Na	Na	Na	Na	Na	Na	Na	Na	Na	Na	Na	Na	Na	Na	Na	Na
Neurodevlopmental
Speech delay	Y	Y	Y	Y	Na	Y	Y	Y	Y	Na	Y	Y	Y	Y	Y	Y	Na	Na	Na	Na	Y	Na	Na	Na	Na	Na	Na	Na	Na	Na	Na	Na	Na	Na	Na	Na	Na	Na	Na	Na	Na	Na	Na	Na	Na	Y	Y	Na	Na
Hypotonia	N	Na	N	Y	Y	N	Y	Y	Y	Na	N	Y	Y	Y	N	Na	Y	Y	Y	Na	Na	N	Y	N	N	Y	Y	Y	N	Y	Y	Y	Y	Y	Y	Y	N	Y	Y	Y	Y	N	Y	N	N	Y	Y	Na	Y
Motor delay	Y (could sit unsupported at 12 months of age and walk independently at 36 months of age)	Y	Y (could sit unsupported at 10 months of age and walk independently at 16 months of age)	Y (could sit unsupported at 8 months of age and walk independently at 24 months of age)	Y (Seems late but still within range(could sit unsupported at 8.5 months of age and walk with support at 1 years)	Y (could sit unsupported at 12 months of age and walk independently at 30 months of age)	Y (could sit unsupported at 6 months of age and walk independently at 24 months of age)	Y (could sit unsupported at 12 months of age and walk independently at 30 months of age)	Y (could sit unsupported at 11 months of age and walk independently at 30 months of age)	Na	Y (could sit unsupported at 8 months of age;not yet at 2y 9m, can make steps with support)	Y (could sit unsupported at 14 months of age and walk independently at 66 months of age)	Y (could sit unsupported at 9 months of age and walk independently at 15 months of age)	Y (could sit unsupported at 9 months of age and not walk yet but crawl)	Y (could sit unsupported at 9 months of age and walk independently at 24 months of age)	Y (could walk independently at 30 months of age)	Na	Na	Na	Na	Na	Na	Na	Na	Na	Na	Na	Na	Na	Na	Na	Na	Na	Na	Na	Na	Na	Na	Na	Na	Na	Na	Na	Na	Na	Y	Y (could walk independently at 24 months of age)	Na	Na
Intellectual disability	Y (Severe)	Y (Moderate)	Y (Mild)	Y (Mild)	N	Y (Mild)	Y (Moderate)	Y (Moderate)	N	Y (Unspecified )	Y (Moderate)	Y (Moderate)	Y (Mild)	Y (Moderate)	Y (Moderate)	Y (Severe)	Y (Mild)	Y (Moderate)	Y (Unspecified)	Y (Moderate)	Y (Severe)	Y (Moderate)	Y (Moderate)	Y (Mild)	Y (Moderate)	Y (Severe)	Y (Moderate)	Y (Moderate)	Y (Unclassified)	Y (Moderate)	Y (Moderate)	Y (Unclassified)	Y (Moderate)	Y (Unclassified)	Y (Moderate)	Y (Unclassified)	Y (Unclassified)	Y (Moderate)	Y (Moderate)	Y (Moderate)	Y (Moderate)	Y (Severe)	Y (Moderate)	Y (Unclassified)	Y (Moderate)	Y (Global developmental delay)	Y	Y (Moderate)	Y (Moderate)
Autism/behavior problem	Stereotypic movements included rolling with hands when excited and biting his lower lip	Abnormal behavior, psychotic episodes	Autism spectrum disorder	Na	Na	Diminished eye contact in childhood and socialization anomalies	N	ADHD	Self-stimulatory behaviors	Na	Stereotypic movements with hands, rolls with eyes when tired	N	N	None at 17m	ADHD, obsessive behaviors with fixated interest, lack of eye contact,	Auditory hypersensitivity, high pitched voice	Na	Anxiety disorder refractory to medical treatment, developed phobias	Na	Na	Challenging behavior	Autistic spectrum disorder	N	N	Nervous personality	Anxiety, needs routine, hand flapping, repetitive behaviours	Anxiety, autistic spectrum disorder traits	Anxiety, autistic spectrum disorder traits	N	Obsessive, hand flaps	Autistic spectrum disorder	N	Anxiety, aggressive	Anxiety	N	N	N	ADHD	Autistic spectrum disorder	N	Poor attention, frustration and anger	Head bangs	N	N	N	Na	Na	Na	N
Neurological problem
MRI brain (at age in months)	5m+5d	N	Approx 2y 6m	CT scan at 4 m of age and 5 y normal	N	Na	9m	3y; repeat 5y	Na	Na	12m	5m	Na	14m	24m	Na	4m	Na	Na	Na	Na	Na	Na	Na	Na	Na	Na	Na	Na	Na	Na	Na	Na	Na	Na	Na	Na	Na	Na	Na	Na	Na	Na	Na	Na	5w	Na	Na	Na
Brain MRI	Mild bilateral ventricular enlargement, slightly wide cavum septum pellucidum, the left temporal extracerebral space slightly wider, thin corpus callosum, delayed myelination, pituitary gland with nodular protrusion of superior margin margin	Na	Mild ventricular enlargement	Na	Na	N	Mild inferior vermian hypoplasia	Partial agenesis of corpus callosum	Periventricular white matter abnormality	Na	Arachnoid cyst	Cavum septum pellucidum	Na	Mild prominence of the subarachnoid fluid spaces	Arachnoid cyst and mild hydrocephalus	Na	Mild ventricular enlargement	Na	Na	Na	Thin corpus callosum and periventricular leukomalacia	Small pituitary. Nil else	Possible Chiari malformation	Na	Na	Choroid plexus cyst	Na	Slender corpus callosum and relative paucity of white matter	Na	Na	Chiari 1 malformation	Normal	Na	Corpus callosum abnormality	Asymmetric ventriculomegaly	Na	Severe hydrocephalus; slender corpus callosum_x000D_	Small post fossa, partial decent of cerebellar tonsils	Na	Ventriculomegaly	Slender corpus callosum and prominent ventricles. Small pons	Na	Hypoplastic corpus callosum, delayed myelination,	Na	Unremarkable	N	Ventricular enlargement and Chiari mal- formation	Na	Na
Seizure (specify type, relation with fever, frequency etc)	N	Na	Childhood focal seizures	Febrile seizures	N	N	N	Single childhood seizure	Na	Febrile seizures	Febrile	Recurrent status epilepticus, valproate treatment	N	N	Single childhood seizure	Na	Na	Na	Na	Na	Na	Na	Na	Seizures	Na	Na	Na	Na	1 febrile seizure	Seizure	Na	Seizure	Na	Na	Na	Na	Na	Na	Na	Na	Seizure	Na	Na	Na	Na	N	Na	Na	Na
Sleep disturbances	Y (Frequently awake during night, the arms or legs move during sleep)	Na	Y (Restless sleeper and early awake)	Na	N	Y (Frequently awake during night, early awake)	N	N	Na	Na	N	Na	N	N	Y (Staying asleep, gets up at night and can't go back to sleep)	Na	Na	Na	Na	Na	Na	Na	Na	Na	Na	Na	Na	Na	Na	Na	Na	Na	Na	Na	Na	Na	Na	Na	Na	Na	Na	Na	Na	Na	Na	Y(severe obstructive sleep apnea)	Na	Na	Na
Systemic
Birth weight, g ((w/% or SD)	-3SD	Na	+0.73SD	+0.4SD	+2.75SD	-0.41SD	+0.45SD	-1.75SD	0SD	Na	+1.4SD	+0.27SD	+1.05SD	SD+0.81SD	-0.3SD	+1.6SD	+0.47SD	+2.4SD	+2.62SD	+0.8SD	+0.78SD	Na	-0.5SD	+1.6SD	Na	+1.1SD	-2.1SD	+0.3SD	-1.2SD	-1.3SD	-0.4SD	+1.3SD	-1.2SD	+0.1SD	-0.7SD	+0.2SD	-0.8SD	+0.4SD	+0.9SD	+0.2SD	+1.4SD	Na	-0.3SD	+1SD	-0.3SD	,-2SD	,+3SD	Na	,+0.3SD
Birth length, cm (w/% or SD)	-3SD	Na	+1.8SD	+1SD	Na	-0.2SD	+1.8SD	0SD	Na	Na	+2.7SD	Na	+2.7SD	+0.59SD	-0.2SD	+1.4SD	+1.65SD	Na	+3.76SD	+0.7SD	Na	Na	Na	Na	Na	+0.5SD	-1.1SD	+1.2SD	-0.1SD	-2.7SD	-1.3SD	+1.8SD	Na	-0.1SD	-0.7SD	+1.7SD	+0.5SD	+1.2SD	+2.7SD	Na	Na	Na	+1SD	-0.1SD	+0.3SD	Na	,+2SD	Na	,+0.5SD
Birth OFC, cm (w/% or SD)	Na	Na	Na	+0.1SD	Na	-1.32SD	+0.1SD	+0.1SD	Na	Na	+3.0SD	Na	+0.1SD	+1.82SD	Na	+0.9SD	Na	Na	Na	+3.3SD	Na	Na	Na	Na	Na	+2.6SD	Na	+0.9SD	Na	Na	Na	+2.6SD	Na	+2SD	-0.4SD	Na	+1.4SD	+0.3SD	+1.2SD	Na	+3.4SD	Na	Na	Na	-1.6SD	at the 91st percentile	Na	Na	,-0.2SD
Weight at last examination, kg (w/% or SD)	+3SD	Na	+1.93SD	+0.09SD	+1.54SD	-0.02SD	0.14SD	-0.44SD	+1.29SD	+1.16SD	+2.8SD	+1.65SD	+2.11SD	-0.88SD	+2.66SD	Na	+0.4SD	Na	+2.45SD	+0.65SD	+1.34SD	-0.4SD	Na	Na	+1.4SD	+3.3SD	+1.9SD	+1.8SD	-1.8SD	-0.7SD	+1.1SD	+1.9SD	+1.2SD	+1.1SD	+1.5SD	-0.5SD	+2SD	+1.4SD	+1.8SD	+1.6SD	+1.9SD	Na	+1.1SD	0SD	+0.7SD	in the 59th percentile	,+1SD	Na	,-0.7SD
Height at last examination, cm (w/% or SD)	+2SD	Na	+1.83SD	+0.62SD	+0.56SD	-0.74SD	-0.96SD	-1.62SD	+0.43SD	+0.08SD	+3.65SD	+0.99SD	+0.64SD	-0.93SD	+0.96SD	-1.74SD	-0.8SD	-0.6SD	+0.8SD	+0.12SD	+0.56SD	-0.1SD	Na	-0.3SD	-0.2SD	+1.6SD	-0.1SD	+1.8SD	-0.9SD	-1.8SD	0	+2SD	-0.4SD	+1.5SD	-0.8SD	0SD	+2.3SD	0SD	0SD	-0.7SD	-0.1SD	Na	+0.6SD	-0.8SD	-1.4SD	in the 14th percentile	Normal	Na	,-1.6SD
OFC at last examination, cm (w/% or SD)	+2SD	Na	+2.1SD	+3.4SD	+3.48SD	+1.14SD(+2SD at age 4, while length -0,5SD)	-0.07SD	+3.98SD	+3.53SD	+1.07SD	+0.41SD	+2.94SD at age 6y 9m	+3.68SD	+3.19SD	+0.25SD	-0.15SD; relative macrocephaly	+1.57SD	+2.03SD	+3.78SD	+2.65SD	+4.92SD at age 6,3	-0.1SD	Na	-0.7SD	0	+1.7SD	+1.6SD	+1.2SD	-0.1SD	Na	+1.8SD	+1.3SD	+1.6SD	+1.5SD	+0.6SD	+0.6SD	+7.1SD	+0.5SD	-0.1SD	+1.2SD	+0.7SD	Na	-0.3SD	-1.3SD	-1.7SD	in the 99th percentile	,+5SD	Na	,+1.6SD
Ocular deformity	Y (Myopia, astigmatism)	Na	N	Y (Myopia, strabismus)	N	Y (Hypermetropia, astigmatism, strabismus )	Y (Simple hyperopic)	Y (Myopia, astigmatism)	Y (Strabismus)	Na	N	Y (Hypermetropia, exotropia)	N	Y (Myopia, astigmatism)	Y (Astigmatism, strabismus)	Y (Strabismus)	Y (Strabismus)	Na	Na	Na	Y (Astigmatism, left amblyopia )	Na	Na	Na	Na	Na	Na	Y (Strabismus)	Y (Glasses for intermittent alternating esotropia)	Y (Cortical visual impairment)	Na	Na	Na	Na	Na	Na	Na	Na	Na	Na	Y (Astigmatism, divergent strabismus, myopia)	Y (Cataracts)	Y (Strabismus)	Y (Astigmatism)	Na	Na	Na	Na	Na
Hearing impairment	Y (Moderate hearing loss in only left ear)	Y	N	Y	N	N	Y	N	Na	Y	N	N	N	Bilateral mild to moderate sensorineural hearing loss	N	Na	Na	Na	Na	Na	N	Na	Na	Na	Na	Na	Sensori-neural hearing loss	Na	Na	Sensori-neural hearing loss	Na	Na	Na	Na	Na	Na	Na	Na	Na	Na	Na	Na	Na	Na	Na	N	Na	Na	Y
Frequent otitis media	Na	Na	N	Y	N	N	Y	Y	Na	Na	N	N	- (two times)	N	N	Na	Na	Na	Na	Na	Na	Na	Na	Na	Na	Na	Na	Na	Na	Na	Na	Na	Na	Na	Na	Na	Na	Na	Na	Na	Na	Na	Na	Na	Na	Na	Na	Na	Na
Craniofacial features
Coarse face	N	Na	N	N	N	N	N	N	Na	Na	Y	Y	Y	Y	N	Na	Na	Na	Na	Na	Na	Na	Na	Na	Na	Na	Na	Na	Na	Na	Na	Na	Na	Na	Na	Na	Na	Na	Na	Na	Na	Na	Na	Na	Na	Na	Na	Na	Na
High hairline	Y	Y	Y	Y	Y	Y	Y	Y	Y	Na	Y	Y	Y	Y	N	Y	Y	Na	Na	Na	Na	Y	Y	Y	Y	Y	Y	Y	Y	Y	Y	Y	Y	Y	Y	Y	Y	Y	Y	Y	Y	Y	Y	Y	Y	Y	Y	Y	Y
Abnormal hair	Sparse hair, delayed hair growth at the temples	Sparse hair, generalized hypopigmentation of hair, hypotrichosis	Frontal upsweep, thin, sparse hair	Alopecia totalis (sparse frontotemporal hair) and sparse eyelashes since age 10y; delayed hair growth as child; no eyebrows until about age 4.	Sparse hair	Thin hair, Widow's peak (like father)	N	N	Na	Na	N	Thin hair	N	N	N	Na	Na	Na	Na	Na	Na	Na	Na	Na	Na	Na	Na	Slow-growing hair	Na	Thin hair	Virtually no body hair	Na	Na	Na	Na	Na	Na	Na	Na	Na	Fine hair	Na	Hair grow very slowly	Na	Na	Na	Na	Y	Y
Prominent forehead	Y	Y	Y	Y	Y	Y	Y	Y	Y	Y	Y	Y	Y	Y	N	Na	Na	Na	Na	Na	Na	Y	Y	Y	Y	Y	Y	Y	Y	Y	Y	Y	Y	Y	Y	Y	Y	Y	Y	Y	Y	Y	Y	Y	Y	Y	Na	Na	Y
Bitemporal narrowing	Y	Y	Na	Y	Y	Na	Na	Na	Na	Na	Na	Na	Na	Y	Na	Na	Na	Na	Na	Na	Na	Y	Y	Y	Y	Y	Y	Y	Y	Y	Y	Y	Y	Y	Y	Y	Y	Y	Y	Y	Y	Y	Y	Y	Y	Na	Na	Na	Y
Epicanthus/telecanthus	Epicanthus, telecanthus	Epicanthus	Na	Na	Na	Na	Na	Na	Epicanthus	Epicanthus	Na	Na	N	Y	Na	Epicanthus	Telecanthus	Telecanthus	Telecanthus	Telecanthus	Telecanthus	Na	Na	Na	Na	Na	Na	Na	Na	Na	Na	Na	Na	Na	Na	Na	Na	Na	Na	Na	Na	Na	Na	Na	Na	Na	Na	Y	Na
Downward slant palpebral fissures	N	Na (Small)	Y	Y	N (Narrow)	Y (Narrow)	Y	N	Y	Na	Y (Accentuated by puffy eyelids)	N	N	Y	Y	Na (Short)	Na	Na	Na	Na	Na	Y	Y	Y	Y	Y	Y	Y	Y	Y	Y	Y	Y	Y	Y	Y	Y	Y	Y	Y	Y	Y	Y	Y	Y	Na	Na	Na	Y
Deepset eyes	N	Na	Na	Y	Na	Na	Na	Na	Na	Y	Na	Na	Y	N	Na	Na	Na	Na	Na	Na	Na	Y	Y	Y	Y	Y	Y	Y	Y	Y	Y	Y	Y	Y	Y	Y	Y	Y	Y	Y	Y	Y	Y	Y	Y	Na	Y	Y	Y
Ptosis	N	Y	N	Y	N	N	N	N	Na	Na	N	N	N	Y (mild)	N	Na	Na	Na	Na	Na	Na	Na	Na	Na	Na	Na	Na	Na	Na	Na	Na	Na	Na	Na	Na	Na	Na	Na	Na	Na	Na	Na	Na	Na	Na	Na	Na	Y	Na
Hypertelorism	Y	Y	N	Na	Y	Y	Y	Y	Na	Na	Y	Y	Y	Y	Y	Na	Na	Na	Na	Na	Na	Y	Y	Y	Y	Y	Y	Y	Y	Y	Y	Y	Y	Y	Y	Y	Y	Y	Y	Y	Y	Y	Y	Y	Y	Na	Y	Na	Y
Small/pointed chin	N	Na	Y	Y	Y	N	N	N	Na	Na	N	N	N	Y	Y	Na	Na	Na	Na	Na	Na	Na	Na	Na	Na	Na	Na	Na	Na	Na	Na	Na	Na	Na	Na	Na	Na	Na	Na	Na	Na	Na	Na	Na	Na	Y	Na	Na	Na
Nasal bridge anomalies	Wide, low	Narrow nasal bridge	Wide, low and flat	Na	Wide	N	Wide	N	Wide	Wide	Wide	Wide	Wide	N	Low	Wide	Na	Na	Na	Na	Na	Na	Na	Na	Na	Na	Na	Na	Na	Na	Na	Na	Na	Na	Na	Na	Na	Na	Na	Na	Na	Na	Na	Na	Na	Na	Y	Na	Na
Upturned nasal tip	Y	Na	Y	N	N	N	N	N	Y	Na	N	Y	N	Y	N	Na	Na	Na	Na	Na	Na	Na	Na	Na	Na	Na	Na	Na	Na	Na	Na	Na	Na	Na	Na	Na	Na	Na	Na	Na	Na	Na	Na	Na	Na	Na	Na	Na	Na
Full nasal tip	Y	Na	Y	Y	Y	N	Y	Y	Na	Y	Y	Y	Y	Y	N	Na	Na	Na	Na	Na	Na	Na	Na	Na	Na	Na	Na	Na	Na	Na	Na	Na	Na	Na	Na	Na	Na	Na	Na	Na	Na	Na	Na	Na	Na	Y	Na	Na	Na
Thick alae nasi	Na	Na	Y	Y	Y	N	Y	N	Na	Na	N	N	Y	Y	N	Na	Na	Na	Na	Na	Na	Na	Na	Na	Na	Na	Na	Na	Na	Na	Na	Na	Na	Na	Na	Na	Na	Na	Na	Na	Na	Na	Na	Na	Na	Na	Na	Na	Na
Short nose	N	Na	N	N	N	N	N	N	Na	Na	N	N	N	Y	N	Na	Na	Na	Na	Na	Na	Na	Na	Na	Na	Na	Na	Na	Na	Na	Na	Na	Na	Na	Na	Na	Na	Na	Na	Na	Na	Na	Na	Na	Na	Na	Na	Na	Na
Prominent cheek bones	N	Na	Na	Y	Na	Na	Na	Na	Na	Na	Na	Na	N	N	Na	Y	Na	Na	Na	Na	Na	Na	Na	Na	Na	Na	Na	Na	Na	Na	Na	Na	Na	Na	Na	Na	Na	Na	Na	Na	Na	Na	Na	Na	Na	Na	Na	Na	Na
Smooth philtrum	N	Na	Y	Na	N	N	N	N	Na	Na	N	N	N	N	Y	Na	Na	Na	Na	Na	Na	Na	Na	Na	Na	Na	Na	Na	Na	Na	Na	Na	Na	Na	Na	Na	Na	Na	Na	Na	Na	Na	Na	Na	Na	Na	Na	Na	Na
Broad philtrum	N	Na	N	Na	N	N	N	N	Na	Na	N	N	N	N	Y	Na	Na	Na	Na	Na	Na	Na	Na	Na	Na	Na	Na	Na	Na	Na	Na	Na	Na	Na	Na	Na	Na	Na	Na	Na	Na	Na	Na	Na	Na	Na	Na	Na	Na
Philtrum length anomalies	Y (short philtrum)	Na	Y (long philtrum)	Na	N	N	Y (long philtrum)	N	Na	Na	N	N	N	Y (long philtrum)	Y (long philtrum)	Y (long philtrum)	Na	Na	Na	Na	Na	Na	Na	Na	Na	Na	Na	Na	Na	Na	Na	Na	Na	Na	Na	Na	Na	Na	Na	Na	Na	Na	Na	Na	Na	Na	Na	Na	Na
Mouth abnormalities	N	Na	Thin upper vermillion	Na	Thin upper vermillion	Accentuated Cupid's bow, high palate	N	Thin upper vermillion	Na	Na	N	N	Thin upper vermillion, thick lower vermillion, drooping lower lip	Thin upper vermillion	Accentuated Cupid's bow	High-arched, wide uvula	Na	Na	Na	Na	Na	Na	Na	Na	Na	Na	Na	Na	Na	Na	Na	Na	Na	Na	Na	Na	Na	Na	Na	Na	Na	Na	Na	Na	Na	Na	Na	Na	Na
dentition (normal; pointed; delayed prim / delayed permanent/missing permanent)	Widely spaced teeth, Pointed teeth, caries	Na	Early loss of primary teeth/delayed permanent teeth	Small, poorly enameled teeth	Pointed teeth	Small, pointed teeth, some permanent teeth missing, short roots	Na	Crowded teeth	Na	Na	Small teeth, widely spaced	Tooth dysgenesia with extreme short radices of milk molars with 4 elementes missing	Early eruption of teeth	High arched palate	Multiple caries	Na	Na	Major dental problems with crumbling teeth	Na	Na	Na	Crumbling dentition with missing adult teeth	Generalised microdontia, class II malocclusion	Small teeth. One duplicate	Weak teeth that need painting every year	N	Na	Na	Na	Crumbling teeth	Advanced dental age, small gappy teeth	N	N	N	N	N	Small teeth	Small temporary teeth, bad enamel; permanent teeth enamel is better but lower incisors are serrated	Yes (undefined)	Widely spaced teeth	Many dental caries	N	Multiple caries	N	N	Na	Y	Y	Dental erosions
Micrognathia	N	Y	Na	Y	Na	Na	Na	Na	Na	Na	Na	Na	N	N	Y	Na	Na	Na	Na	Na	Na	Na	Na	Na	Na	Na	Na	Na	Na	Na	Na	Na	Na	Na	Na	Na	Na	Na	Na	Na	Na	Na	Na	Na	Na	Na	Na	Na	Na
Enlarged tongue	Na	Na	Na	Y	N	Na	Na	Na	Na	Na	Na	Na	N	N	Na	Na	Na	Na	Na	Na	Na	Na	Na	Na	Na	Na	Na	Na	Na	Na	Na	Na	Na	Na	Na	Na	Na	Na	Na	Na	Na	Na	Na	Na	Na	Na	Na	Na	Na
Ear abnormalities	Low set, large auricle	Low set	Thickening of superior scaphohelices	Low set, upturned ear lobes	N	Low set, simple helix, upturned ear lobes	N	Low set	Na	Low set	Low set, protruding	N	Low set, rotated ears	Low set, posteriorly rotated	N	Simple auricles	Na	Na	Na	Na	Na	Na	Na	Na	Na	Na	Na	Na	Na	Na	Na	Na	Na	Na	Na	Na	Na	Na	Na	Na	Na	Na	Na	Na	Na	Na	Low set	Na	Na
Hands abnormalities	Y	Brachydactyly, broad thumbs, deep palmar crease	N	Bilaterally brachydactyly (shortening of distal phalangeal area), unilateral palmar crease	N	Tapering fingers, slightly shorter 4th metacarpals. Camptodactyly. Palmar erythema, low-set thumbs	N	N	Tapering fingers, 5th finger clinodactyly, bilateral single palmar crease	Na	Tapering fingers, broad thumbs	Small hands	Relatively large hands	Single transverse palmer creases	Clinodactyly for 5th fingers	Bilateral 5th finger clinodactyly	Na	Na	Na	Camptodactyly	Na	Na	Na	Na	Camptodactyly	Na	Na	Na	Na	Na	Camptodactyly	Na	Na	Na	Na	Na	Na	Na	Na	Na	Na	Na	Na	Na	Na	Na	Na	Na	Y
Joint hyperlaxity/stiffness	N	Na	N	Na	Na	Very stiff fingers	N	N	Na	Na	N	N	N	Y	Y	Na	Na	Na	Na	Na	Na	Na	Na	Na	Na	Na	Na	Na	Na	Na	Na	Na	Na	Na	Na	Na	Na	Na	Na	Na	Na	Na	Na	Na	Na	Na	Na	Na	Na
Nail anomalies	Thin nails	Nail dysplasia	N	Middle ridges on his two thumbnails	N	Thin and short nails	N	N	Na	Na	N	N	Flaky nails	N	Y (Nail hypoplasia)	Na	Na	Y (dry, flaky nails )	Na	Na	Na	Na	Na	Na	Na	Na	Na	Na	Na	Na	Thin nails	Na	Na	Na	Na	Na	Na	Na	Na	Na	Thin nails	Na	Nails grow very slowly	Na	Na	Na	Na	Na	Na
Feet abnormalities (flat feet, sandal gap,...)	Flat feet	Na	N	Orthopedic insoles, flat feet	N	Orthopedic insoles, stiff feet, plantar erythema	N	N	Bilateral pes planus	Na	N	Orthopedic insoles	N	N	Pes planus	Na	Na	Na	Na	Na	Talipes equi-varus	Na	Na	Na	Na	Na	Na	Na	Na	Na	Na	Na	Progressive pes cavus and cavocarus	Na	Na	Na	Na	Na	Na	Na	Na	Na	Na	Na	Na	Na	Na	Na	Na
Toe abnormalities	Simple syndactyly of the toes	Broad hallux, deviation of hallux	Broad toes	Na	N	Long halluces	N	N	5th toe overlaps 4th toe	Na	N	Na	Relatively large feet	Overlapping toes	Long halluces	Na	Na	Na	Na	Na	Na	Na	Na	Na	Na	Na	Na	Na	Na	Na	Na	Na	Na	Na	Na	Na	Na	Na	Na	Na	Na	Na	Na	Na	Na	Na	Na	Na	Na
RX abnormalities	Advanced bone age	Na	N	N	Na	Osteopenia, advanced bone age, multiple small stress fractures	N	Advanced bone age	N	Na	Na	N	Advanced bone age	Scoliosis	Multiple small stress fractures	Na	Advanced bone age, severe kyphoscoliosis	Na	Na	Na	Na	Na	Craniosynstosis	Kyphoscoliosis	Na	N	N	N	N	Multiple fractures	kyphoscoliosis	N	Na	N	N	N	Scoliosis	N	N	N	Na	N	N	N	N	N	Na	Na	N
Other limb abnormalities	N	Na	N	Na	N	lower limb pitting edema, genua valga, slight leg length difference	N	N	Na	Na	N	Valgus hips	N	Hip dysplasia	N	Na	Na	Na	Na	Na	Na	Na	Na	Na	Na	N	N	N	N	Na	Contractures right hip	N	Lower limb asymmetry	N	N	N	Na	Na	Na	Na	Lower limb asymmetry	N	N	N	N	Na	Na	Na	N
Other
Skull abnormalities	N	Dolichocephaly (scaphocephaly), abnormal skull ossification	Dolichocephaly	Macrocephaly	Mild turricephaly	Scaphocephaly	N	N	Na	Na	Scaphocephaly	Scaphocephaly	Na	Dolichocephaly with patent sagittal suture	N	Na	Na	Na	Na	Na	Na	Na	Na	Na	Na	Na	Na	Na	Na	Na	Na	Na	Na	Na	Na	Na	Na	Na	Na	Na	Na	Na	Na	Na	Na	N	Na	Na	Na
Skin	Multiple nevi	Multiple nevi, skin hyperpigmentation, cutis laxa	1 hypopigmented lesion on the left knee	Cutis marmorata when young	N	Mild cutis marmorata, dry skin, multiple lentigines solaris in face	N	N	Flat hyperpigmented patches on abdomen and thighs (dad attributes to post viral infection)	Na	N	N	Mild cutis laxa in abdominal area	N	N	Hyperkeratosis, multiple lentigines	Na	Multiple nevi, redundant skin on palm of hands	Na	Na	Na	Psoriasis	Na	Na	Multiple moles	Na	Na	Na	Na	Na	Na	Na	Na	Na	Na	Na	Na	Na	Na	Na	Na	Na	Na	Cutis aplasia	Na	Na	Na	Sagging skin	Na
Widely spaced/inverted nipples	Na	Na	N	Na	N	Y	N	N	Na	Na	N	N	Y	Na	Y	Inverted nipples	Na	Na	Na	Na	Na	Na	Na	Na	Na	Na	Na	Na	Na	Na	Na	Na	Na	Na	Na	Na	Na	Na	Na	Na	Na	Na	Na	Na	Na	Na	Na	Na	Na
Scoliosis (mild, severe)	N	Na	N	Na	N	Mild	Mild	N	Na	Na	N	N	N	Mild	Severe	Na	Severe	Na	Na	Na	Na	Na	Na	Y (Unclassified)	Na	Na	Na	Na	Na	Na	Y (Unclassified)	Na	Na	Na	Na	Na	Y (Unclassified)	Na	Na	Na	Na	Na	Na	Na	Na	Na	Na	Na	Na
Cardiac abnormalities	Atrial septum defect	N	N	N	Small'atrial septum defect	N	N	N	Na	Na	N	N	Atrial septum defect	Small atrial septum defect	N	Na	Na	Na	Na	Na	Na	N	N	Atrial septal defect	N	Ventricular septal defect, Patent ductus arteriosus	N	Atrial septal defect	Atrial septal defect	N	Atrial septal defect	N	N	Ventricular septal defect	Persistent upper vena cava	N	Atrial septal defect	Atrial septal defect	N	Atrial septal defect	Mulitple PFOs	N	Atrial septal defect	Atrial septal defect	N	Y	Na	Na	N
Pectus excavatum/carinatum	N	Excavatum, scapular wings	N	Na	N	Excavatum	N	N	Na	Na	N	N	N	N	N	Na	Na	Na	Na	Na	Na	Na	Na	Na	Na	Na	Na	Na	Na	Na	Na	Na	Na	Na	Na	Na	Na	Na	Na	Na	Na	Na	Na	Na	Na	Na	Na	Na	Na
Renal abnormalities	N	Na	Na	Kidney cysts bilaterally	Na	Na	Na	Na	Na	Na	Na	Na	Na	Na	Na	Na	Na	Na	Na	Na	Na	Na	Na	Na	Na	Obstructed left kidney	Na	Na	Na	Na	Na	Na	Na	Na	Na	Na	Na	Na	Na	Na	Na	Na	Na	Na	Na	Na	Na	Na	Na
Cryptorchidism	Bilateral	Na	N	Unilateral	N	N	N	Bilateral	Na	N	Bilateral	N	Y	N	N	Na	N	Bilateral	Na	Na	Na	Undecended testis/es	N	N	Undecended testis/es	Undecended testis/es	N	N	N	Undecended testis/es	N	Undecended testis/es	N	N	N	N	N	Undecended testis/es, inguinal hernia	N	Undecended testis/es	N	N	N	N	N	Na	Y	N	Y
Laboratory abnormalities	Hypothyroidism	Pancytopenia (possible autoimmune origin), autoimmune disorder (systemic lupus erythematosus), congenital hypothyroidism	Mildly elevated creatine (age 2 1/2)	Low hemoglobin (iron supplementation ongoing)	N	Hypophosphatasia (zinc deficiency)	N	N	Na	Na	N	N	N	N	Na	Diabetes mellitus	Na	Na	Na	Na	Na	Hypothyroidism and small anterior pituitary	N	N	Na	Hypothyroidism	Hypothyroidism	Na	Na	Na	Hypothyroidism	N	N	N	N	N	Na	Hypothyroidism	Na	Na	N	N	N	N	N	Na	Na	Na	Na
Other	Na	Na	Na	Na	Na	Na	Na	Na	Na	Na	Na	Hemangioma leg	Na	Gastroesophageal reflux disease	Na	Na	Na	Na	Na	Na	Na	Na	Na	Na	Na	Chronic lung disease requiring oxygen	Na	Preference to using left side over right	Orthotic Sure Step braces	Na	Na	Excessive perspiration	Na	Philum terminalis lipoma	Na	Na	Hydrocephalus	Chronic constipation, Gastro-oesophagela reflux	Na	Na	High pain threshold, Palmoplantar pustulosis, Tracheomalacia	Diabetes mellitus	Na	Chronic discoloration of distal extremities exarcerbated by cold temperature	Na	global developmental delay, Broad forehead, bulbous nasal tip, full cheeks	Full cheeks, broad forehead, sparse eyebrows, and short neck	Broad forehead and Hyperkeratosis	Na
Clinical diagnosis/tested for:	CNV-seq normal; G-banded karyotyping revealed normal karyotype (46, XY)	Na	Clinical suspicion of Sotos syndrome NSD1 on WES normal, CMA normal	Clinical suspicion of Sotos syndrome NSD1 gene normal. FXS, Pallister-Killian syndrome, Prader Willi syndrome, Smith Magenis syndrome screening normal	SNP array normal; WES panel overgrowth syndromes	Clinical suspicion of Sotos syndrome NSD1 gene normal	Na	Na	Na	Na	CMA and metabolic screening normal	Clinical suspicion of Sotos syndrome NSD1, PTEN and EZH2 genes normal, FXS normal, CMA normal	Clinical suspicion of Simpson-Golabi- Behmel syndrome; CMA, metabolic screening, FXS and gene panel normal	Rasopthay panel normal; SNP array normal; WES	SHANK3 related disorder and FXS screening normal, CMA normal	Na	Na	Na	Na	Clinical suspicion of Weaver syndrome	Na	Na	Na	Na	Na	Na	Na	Na	Na	Na	Na	Na	Na	Na	Na	Na	Na	Na	Na	Na	Na	Na	Na	Na	Na	Na	Na	Na	Na
[truncated: 3 more columns]
